# Supplementary material for: Insecticide susceptibility in a planthopper pest increases following inoculation with cultured Arsenophonus
Source: ISME J. 2024 Oct 7;18(1):wrae194. doi: 10.1093/ismejo/wrae194 (PMC11491930; doi:10.1093/ismejo/wrae194)
Supplement: Supplementary_Table_S7_wrae194 [file supplementary_table_s7_wrae194.xlsx]

## Sheet: Table S7
Supplementa Table S7: Transcriptome sequencing of P450 gene expression
id	baseMean	baseMean_CK	baseMean_A	foldChange(A/CK)(A/CK)	log2FoldChange	pval	padj	Regulation	Chromosome	Start Site	End Site	Direction	Length	Name	GO	KEGG	eggNOG	eggNOG_Category	Swissprot	NR	BP	CC	MF	Pathway
LOC111057877	3444.98	5185.54	1704.41	0.328686	-1.60522	5.44278e-24	1.63501e-20	Down Regulation	NC_052505.1	9560855	9591588	+	2749	LOC111057877	-	K15001	-	-	sp|P29981|CP4C1_BLADI Cytochrome P450 4C1 OS=Blaberus discoidalis OX=6981 GN=CYP4C1 PE=2 SV=1	XP_039276428.1 cytochrome P450 4C1 isoform X2 [Nilaparvata lugens]	-	-	-	-
LOC120356151	0.610975	0.917734	0.304217	0.331487	-1.59298	0.769366	1	Nodiff	NW_024091740.1	432	11093	-	457	LOC120356151	-	K15001	-	-	sp|Q6ZWL3|CP4V2_HUMAN Cytochrome P450 4V2 OS=Homo sapiens OX=9606 GN=CYP4V2 PE=1 SV=2	XP_039300946.1 cytochrome P450 4V2-like, partial [Nilaparvata lugens]	-	-	-	-
LOC111051834	1.24327	1.83247	0.654075	0.356936	-1.48626	0.626789	1	Nodiff	NC_052510.1	17041060	17045174	-	555	LOC111051834	-	K07427	-	-	sp|Q6ZWL3|CP4V2_HUMAN Cytochrome P450 4V2 OS=Homo sapiens OX=9606 GN=CYP4V2 PE=1 SV=2	XP_039287796.1 probable cytochrome P450 4p3 [Nilaparvata lugens]	-	-	-	-
LOC111048261	81.2387	119.55	42.9276	0.359076	-1.47764	6.93833e-09	2.77903e-06	Down Regulation	NC_052511.1	35208194	35228774	-	1833	LOC111048261	-	K17960	-	-	sp|Q09660|CC44_CAEEL Probable cytochrome P450 CYP44 OS=Caenorhabditis elegans OX=6239 GN=cyp-44A1 PE=3 SV=2	XP_039290578.1 probable cytochrome P450 CYP44 [Nilaparvata lugens]	-	-	-	-
LOC111047270	89.4888	119.934	59.0436	0.4923	-1.02239	0.0023762	0.088489	Down Regulation	NC_052510.1	17751846	17770636	-	2403	LOC111047270	GO:0003008;GO:0007600;GO:0008150;GO:0019233;GO:0032501;GO:0050877	K15001	-	-	sp|P29981|CP4C1_BLADI Cytochrome P450 4C1 OS=Blaberus discoidalis OX=6981 GN=CYP4C1 PE=2 SV=1	XP_022188685.2 cytochrome P450 4C1 isoform X2 [Nilaparvata lugens]	GO:0003008//system process;GO:0007600//sensory perception;GO:0008150//biological_process;GO:0019233//sensory perception of pain;GO:0032501//multicellular organismal process;GO:0050877//nervous system process;	-	-	-
LOC111047266	4.78548	6.30821	3.26274	0.517221	-0.951147	0.377927	1	Nodiff	NC_052510.1	17691840	17709072	+	1713	LOC111047266	-	K15007	-	-	sp|P29981|CP4C1_BLADI Cytochrome P450 4C1 OS=Blaberus discoidalis OX=6981 GN=CYP4C1 PE=2 SV=1	XP_039288151.1 cytochrome P450 4g15 isoform X2 [Nilaparvata lugens]	-	-	-	-
LOC120356101	2.36384	3.1128	1.61488	0.518789	-0.94678	0.507085	1	Nodiff	NW_024091567.1	2836	10766	+	2102	LOC120356101	GO:0002118;GO:0003674;GO:0003824;GO:0004497;GO:0005575;GO:0005622;GO:0005623;GO:0005737;GO:0005783;GO:0005789;GO:0006082;GO:0006091;GO:0006629;GO:0006631;GO:0006805;GO:0006950;GO:0006952;GO:0007610;GO:0008150;GO:0008152;GO:0009055;GO:0009266;GO:0009404;GO:0009410;GO:0009605;GO:0009607;GO:0009617;GO:0009628;GO:0009636;GO:0009987;GO:0010033;GO:0010243;GO:0012505;GO:0014070;GO:0014074;GO:0016020;GO:…	K14999	-	-	sp|P08684|CP3A4_HUMAN Cytochrome P450 3A4 OS=Homo sapiens OX=9606 GN=CYP3A4 PE=1 SV=4	XP_039300859.1 cytochrome P450 3A19-like [Nilaparvata lugens]	GO:0002118//aggressive behavior;GO:0006082//organic acid metabolic process;GO:0006091//generation of precursor metabolites and energy;GO:0006629//lipid metabolic process;GO:0006631//fatty acid metabolic process;GO:0006805//xenobiotic metabolic process;GO:0006950//response to stress;GO:0006952//defense response;GO:0007610//behavior;GO:0008150//biological_process;GO:0008152//metabolic process;GO:00…	GO:0005575//cellular_component;GO:0005622//intracellular anatomical structure;GO:0005623//obsolete cell;GO:0005737//cytoplasm;GO:0005783//endoplasmic reticulum;GO:0005789//endoplasmic reticulum membrane;GO:0012505//endomembrane system;GO:0016020//membrane;GO:0031090//organelle membrane;GO:0031984//organelle subcompartment;GO:0042175//nuclear outer membrane-endoplasmic reticulum membrane network;G…	GO:0003674//molecular_function;GO:0003824//catalytic activity;GO:0004497//monooxygenase activity;GO:0009055//electron transfer activity;GO:0016491//oxidoreductase activity;GO:0016705//oxidoreductase activity, acting on paired donors, with incorporation or reduction of molecular oxygen;GO:0016713//oxidoreductase activity, acting on paired donors, with incorporation or reduction of molecular oxygen…	-
LOC111055078	73.0746	95.2282	50.9209	0.534725	-0.90313	0.0533957	0.564468	Nodiff	NC_052509.1	31655715	31687449	+	3059	LOC111055078	GO:0007275;GO:0007423;GO:0008150;GO:0032501;GO:0032502;GO:0048513;GO:0048731;GO:0048856	-	-	-	sp|Q9V399|CP303_DROME Probable cytochrome P450 303a1 OS=Drosophila melanogaster OX=7227 GN=Cyp303a1 PE=2 SV=1	XP_039286576.1 probable cytochrome P450 303a1 [Nilaparvata lugens]	GO:0007275//multicellular organism development;GO:0007423//sensory organ development;GO:0008150//biological_process;GO:0032501//multicellular organismal process;GO:0032502//developmental process;GO:0048513//animal organ development;GO:0048731//system development;GO:0048856//anatomical structure development;	-	-	-
LOC111062226	2031.25	2584.2	1478.31	0.572058	-0.805767	0.005539	0.157039	Nodiff	NC_052506.1	4659768	4695599	-	3545	LOC111062226	GO:0003008;GO:0007600;GO:0008150;GO:0019233;GO:0032501;GO:0050877	K15001	-	-	sp|Q9VYY4|C4G15_DROME Cytochrome P450 4g15 OS=Drosophila melanogaster OX=7227 GN=Cyp4g15 PE=2 SV=1	XP_039278583.1 LOW QUALITY PROTEIN: cytochrome P450 4g15-like [Nilaparvata lugens]	GO:0003008//system process;GO:0007600//sensory perception;GO:0008150//biological_process;GO:0019233//sensory perception of pain;GO:0032501//multicellular organismal process;GO:0050877//nervous system process;	-	-	-
LOC111046190	29.5101	36.967	22.0532	0.596565	-0.745248	0.046497	0.534246	Nodiff	NC_052515.1	4859791	4890177	+	2074	LOC111046190	GO:0002009;GO:0002165;GO:0007275;GO:0007444;GO:0007488;GO:0007490;GO:0007552;GO:0007560;GO:0008150;GO:0009653;GO:0009791;GO:0009886;GO:0009887;GO:0009888;GO:0032501;GO:0032502;GO:0035239;GO:0035295;GO:0048513;GO:0048563;GO:0048569;GO:0048707;GO:0048729;GO:0048731;GO:0048856;GO:0060429;GO:0060562	-	-	-	sp|Q9V6D6|CP301_DROME Probable cytochrome P450 301a1, mitochondrial OS=Drosophila melanogaster OX=7227 GN=Cyp301a1 PE=2 SV=1	XP_039294681.1 LOW QUALITY PROTEIN: probable cytochrome P450 301a1, mitochondrial [Nilaparvata lugens]	GO:0002009//morphogenesis of an epithelium;GO:0002165//instar larval or pupal development;GO:0007275//multicellular organism development;GO:0007444//imaginal disc development;GO:0007488//histoblast morphogenesis;GO:0007490//tergite morphogenesis;GO:0007552//metamorphosis;GO:0007560//imaginal disc morphogenesis;GO:0008150//biological_process;GO:0009653//anatomical structure morphogenesis;GO:000979…	-	-	-
LOC111050678	46.4216	58.1421	34.7011	0.596832	-0.744603	0.015182	0.290592	Nodiff	NC_052505.1	87353994	87377006	+	2584	LOC111050678	-	K15001	-	-	sp|P29981|CP4C1_BLADI Cytochrome P450 4C1 OS=Blaberus discoidalis OX=6981 GN=CYP4C1 PE=2 SV=1	XP_039277931.1 cytochrome P450 4C1 isoform X1 [Nilaparvata lugens]	-	-	-	-
LOC111056333	90.7092	113.585	67.8329	0.597197	-0.743721	0.00133858	0.0569022	Nodiff	NC_052510.1	6783742	6805344	+	2075	LOC111056333	-	-	-	-	sp|Q9VG17|CP304_DROME Probable cytochrome P450 304a1 OS=Drosophila melanogaster OX=7227 GN=Cyp304a1 PE=2 SV=2	XP_022199384.2 probable cytochrome P450 304a1 [Nilaparvata lugens]	-	-	-	-
LOC111059926	4.97053	6.15102	3.79004	0.616165	-0.698611	0.4713	1	Nodiff	NC_052514.1	1182676	1207133	-	685	LOC111059926	-	K15001	-	-	sp|Q27589|CP4D2_DROME Cytochrome P450 4d2 OS=Drosophila melanogaster OX=7227 GN=Cyp4d2 PE=2 SV=2	XP_039294097.1 cytochrome P450 4d2-like [Nilaparvata lugens]	-	-	-	-
LOC120353189	29.3076	36.2653	22.3499	0.616289	-0.698321	0.0629	0.604323	Nodiff	NC_052513.1	30036594	30068000	+	1091	LOC120353189	GO:0002118;GO:0003674;GO:0003824;GO:0004497;GO:0005575;GO:0005622;GO:0005623;GO:0005737;GO:0005783;GO:0005789;GO:0006082;GO:0006091;GO:0006629;GO:0006631;GO:0006805;GO:0006950;GO:0006952;GO:0007610;GO:0008150;GO:0008152;GO:0009055;GO:0009266;GO:0009404;GO:0009410;GO:0009605;GO:0009607;GO:0009617;GO:0009628;GO:0009636;GO:0009987;GO:0010033;GO:0010243;GO:0012505;GO:0014070;GO:0014074;GO:0016020;GO:…	K14999	-	-	sp|P20815|CP3A5_HUMAN Cytochrome P450 3A5 OS=Homo sapiens OX=9606 GN=CYP3A5 PE=1 SV=1	XP_039291928.1 cytochrome P450 6a2-like [Nilaparvata lugens]	GO:0002118//aggressive behavior;GO:0006082//organic acid metabolic process;GO:0006091//generation of precursor metabolites and energy;GO:0006629//lipid metabolic process;GO:0006631//fatty acid metabolic process;GO:0006805//xenobiotic metabolic process;GO:0006950//response to stress;GO:0006952//defense response;GO:0007610//behavior;GO:0008150//biological_process;GO:0008152//metabolic process;GO:00…	GO:0005575//cellular_component;GO:0005622//intracellular anatomical structure;GO:0005623//obsolete cell;GO:0005737//cytoplasm;GO:0005783//endoplasmic reticulum;GO:0005789//endoplasmic reticulum membrane;GO:0012505//endomembrane system;GO:0016020//membrane;GO:0031090//organelle membrane;GO:0031984//organelle subcompartment;GO:0042175//nuclear outer membrane-endoplasmic reticulum membrane network;G…	GO:0003674//molecular_function;GO:0003824//catalytic activity;GO:0004497//monooxygenase activity;GO:0009055//electron transfer activity;GO:0016491//oxidoreductase activity;GO:0016705//oxidoreductase activity, acting on paired donors, with incorporation or reduction of molecular oxygen;GO:0016713//oxidoreductase activity, acting on paired donors, with incorporation or reduction of molecular oxygen…	-
LOC111049506	1.21946	1.49077	0.94814	0.636006	-0.652887	0.97186	1	Nodiff	NC_052513.1	44860882	44907564	+	1605	LOC111049506	GO:0000003;GO:0000280;GO:0000910;GO:0001523;GO:0003006;GO:0003674;GO:0003824;GO:0004497;GO:0005575;GO:0005622;GO:0005623;GO:0005737;GO:0005783;GO:0005789;GO:0006082;GO:0006629;GO:0006631;GO:0006720;GO:0006721;GO:0006996;GO:0007049;GO:0007143;GO:0007275;GO:0007276;GO:0007281;GO:0007292;GO:0008150;GO:0008152;GO:0008202;GO:0008356;GO:0008610;GO:0009058;GO:0009653;GO:0009790;GO:0009987;GO:0010430;GO:…	K07427	-	-	sp|Q5RCN6|CP4V2_PONAB Cytochrome P450 4V2 OS=Pongo abelii OX=9601 GN=CYP4V2 PE=2 SV=1	XP_039291970.1 cytochrome P450 4C1 [Nilaparvata lugens]	GO:0000003//reproduction;GO:0000280//nuclear division;GO:0000910//cytokinesis;GO:0001523//retinoid metabolic process;GO:0003006//developmental process involved in reproduction;GO:0006082//organic acid metabolic process;GO:0006629//lipid metabolic process;GO:0006631//fatty acid metabolic process;GO:0006720//isoprenoid metabolic process;GO:0006721//terpenoid metabolic process;GO:0006996//organelle …	GO:0005575//cellular_component;GO:0005622//intracellular anatomical structure;GO:0005623//obsolete cell;GO:0005737//cytoplasm;GO:0005783//endoplasmic reticulum;GO:0005789//endoplasmic reticulum membrane;GO:0012505//endomembrane system;GO:0016020//membrane;GO:0031984//organelle subcompartment;GO:0042175//nuclear outer membrane-endoplasmic reticulum membrane network;GO:0043226//organelle;GO:0043227…	GO:0003674//molecular_function;GO:0003824//catalytic activity;GO:0004497//monooxygenase activity;GO:0016491//oxidoreductase activity;	-
LOC111043260	596.485	716.332	476.638	0.665387	-0.587734	1.14819e-05	0.00136151	Nodiff	NC_052508.1	20325418	20348707	+	2821	LOC111043260	GO:0000003;GO:0005575;GO:0005622;GO:0005623;GO:0005737;GO:0005783;GO:0007618;GO:0008150;GO:0012505;GO:0019953;GO:0022414;GO:0043226;GO:0043227;GO:0043229;GO:0043231;GO:0044424;GO:0044444;GO:0044464;GO:0044703;GO:0051704	K07427	-	-	sp|Q6ZWL3|CP4V2_HUMAN Cytochrome P450 4V2 OS=Homo sapiens OX=9606 GN=CYP4V2 PE=1 SV=2	XP_022183858.1 cytochrome P450 4C1 [Nilaparvata lugens]	GO:0000003//reproduction;GO:0007618//mating;GO:0008150//biological_process;GO:0019953//sexual reproduction;GO:0022414//reproductive process;GO:0044703//multi-organism reproductive process;GO:0051704//obsolete multi-organism process;	GO:0005575//cellular_component;GO:0005622//intracellular anatomical structure;GO:0005623//obsolete cell;GO:0005737//cytoplasm;GO:0005783//endoplasmic reticulum;GO:0012505//endomembrane system;GO:0043226//organelle;GO:0043227//membrane-bounded organelle;GO:0043229//intracellular organelle;GO:0043231//intracellular membrane-bounded organelle;GO:0044424//obsolete intracellular part;GO:0044444//obsol…	-	-
LOC111050677	83.0238	98.9904	67.0572	0.677411	-0.561897	0.0185316	0.327354	Nodiff	NC_052505.1	87286302	87301558	+	2311	LOC111050677	-	K15001	-	-	sp|P29981|CP4C1_BLADI Cytochrome P450 4C1 OS=Blaberus discoidalis OX=6981 GN=CYP4C1 PE=2 SV=1	XP_039277935.1 LOW QUALITY PROTEIN: cytochrome P450 4C1 [Nilaparvata lugens]	-	-	-	-
LOC111052016	216.35	257.624	175.077	0.679585	-0.557274	0.000923471	0.0435723	Nodiff	NC_052513.1	31585612	31603024	+	6620	LOC111052016	GO:0000003;GO:0002009;GO:0002064;GO:0002065;GO:0002066;GO:0002165;GO:0003006;GO:0003674;GO:0003824;GO:0004497;GO:0006629;GO:0006706;GO:0007275;GO:0007276;GO:0007281;GO:0007292;GO:0007304;GO:0007444;GO:0007478;GO:0007480;GO:0007552;GO:0007560;GO:0008150;GO:0008152;GO:0008202;GO:0008395;GO:0009056;GO:0009653;GO:0009791;GO:0009886;GO:0009887;GO:0009888;GO:0009987;GO:0010817;GO:0016042;GO:0016491;GO:…	K14985	-	-	sp|Q95078|CP18A_DROME Cytochrome P450 18a1 OS=Drosophila melanogaster OX=7227 GN=Cyp18a1 PE=2 SV=2	XP_022194307.1 cytochrome P450 18a1 [Nilaparvata lugens]	GO:0000003//reproduction;GO:0002009//morphogenesis of an epithelium;GO:0002064//epithelial cell development;GO:0002065//columnar/cuboidal epithelial cell differentiation;GO:0002066//columnar/cuboidal epithelial cell development;GO:0002165//instar larval or pupal development;GO:0003006//developmental process involved in reproduction;GO:0006629//lipid metabolic process;GO:0006706//steroid catabolic…	-	GO:0003674//molecular_function;GO:0003824//catalytic activity;GO:0004497//monooxygenase activity;GO:0008395//steroid hydroxylase activity;GO:0016491//oxidoreductase activity;	ko00981(Insect hormone biosynthesis)
LOC120356094	30.8626	36.3939	25.3312	0.696028	-0.522782	0.177007	0.906374	Nodiff	NW_024091550.1	3395	18807	-	1074	LOC120356094	GO:0000003;GO:0000166;GO:0001505;GO:0003006;GO:0003420;GO:0003674;GO:0003824;GO:0003958;GO:0004128;GO:0005488;GO:0005515;GO:0005575;GO:0005622;GO:0005623;GO:0005737;GO:0005739;GO:0005783;GO:0005789;GO:0006082;GO:0006091;GO:0006464;GO:0006473;GO:0006475;GO:0006575;GO:0006577;GO:0006629;GO:0006631;GO:0006723;GO:0006805;GO:0006807;GO:0007275;GO:0007276;GO:0007281;GO:0007292;GO:0007584;GO:0008150;GO:…	K00327	-	-	sp|Q07994|NCPR_MUSDO NADPH--cytochrome P450 reductase OS=Musca domestica OX=7370 PE=2 SV=1	XP_039300847.1 NADPH--cytochrome P450 reductase-like, partial [Nilaparvata lugens]	GO:0000003//reproduction;GO:0001505//regulation of neurotransmitter levels;GO:0003006//developmental process involved in reproduction;GO:0003420//regulation of growth plate cartilage chondrocyte proliferation;GO:0006082//organic acid metabolic process;GO:0006091//generation of precursor metabolites and energy;GO:0006464//cellular protein modification process;GO:0006473//protein acetylation;GO:000…	GO:0005575//cellular_component;GO:0005622//intracellular anatomical structure;GO:0005623//obsolete cell;GO:0005737//cytoplasm;GO:0005739//mitochondrion;GO:0005783//endoplasmic reticulum;GO:0005789//endoplasmic reticulum membrane;GO:0012505//endomembrane system;GO:0016020//membrane;GO:0031984//organelle subcompartment;GO:0042175//nuclear outer membrane-endoplasmic reticulum membrane network;GO:004…	GO:0000166//nucleotide binding;GO:0003674//molecular_function;GO:0003824//catalytic activity;GO:0003958//NADPH-hemoprotein reductase activity;GO:0004128//cytochrome-b5 reductase activity, acting on NAD(P)H;GO:0005488//binding;GO:0005515//protein binding;GO:0008941//nitric oxide dioxygenase activity;GO:0009055//electron transfer activity;GO:0010181//FMN binding;GO:0016491//oxidoreductase activity;…	-
LOC111055332	50.3464	59.1646	41.5282	0.70191	-0.510642	0.0959871	0.734326	Nodiff	NC_052508.1	40209537	40257382	+	3626	LOC111055332	-	K15007	-	-	sp|Q9VA27|CP4C3_DROME Cytochrome P450 4c3 OS=Drosophila melanogaster OX=7227 GN=Cyp4c3 PE=2 SV=1	XP_039284285.1 cytochrome P450 4c3 isoform X1 [Nilaparvata lugens]	-	-	-	-
LOC111049110	387.065	443.835	330.294	0.744181	-0.426274	0.00381925	0.121361	Nodiff	NC_052514.1	45082531	45132461	-	3273	LOC111049110	-	K15001	-	-	sp|P29981|CP4C1_BLADI Cytochrome P450 4C1 OS=Blaberus discoidalis OX=6981 GN=CYP4C1 PE=2 SV=1	XP_039294465.1 cytochrome P450 4C1 [Nilaparvata lugens]	-	-	-	-
LOC111064190	146.276	164.514	128.038	0.778276	-0.361647	0.055444	0.573534	Nodiff	NC_052513.1	28795988	28811792	+	3474	LOC111064190	GO:0002118;GO:0003674;GO:0003824;GO:0004497;GO:0005575;GO:0005622;GO:0005623;GO:0005737;GO:0005783;GO:0005789;GO:0006082;GO:0006091;GO:0006629;GO:0006631;GO:0006805;GO:0006950;GO:0006952;GO:0007610;GO:0008150;GO:0008152;GO:0009055;GO:0009266;GO:0009404;GO:0009410;GO:0009605;GO:0009607;GO:0009617;GO:0009628;GO:0009636;GO:0009987;GO:0010033;GO:0010243;GO:0012505;GO:0014070;GO:0014074;GO:0016020;GO:…	K14999	-	-	sp|Q9V4U9|C6A13_DROME Probable cytochrome P450 6a13 OS=Drosophila melanogaster OX=7227 GN=Cyp6a13 PE=2 SV=1	XP_022207574.2 probable cytochrome P450 6a13 [Nilaparvata lugens]	GO:0002118//aggressive behavior;GO:0006082//organic acid metabolic process;GO:0006091//generation of precursor metabolites and energy;GO:0006629//lipid metabolic process;GO:0006631//fatty acid metabolic process;GO:0006805//xenobiotic metabolic process;GO:0006950//response to stress;GO:0006952//defense response;GO:0007610//behavior;GO:0008150//biological_process;GO:0008152//metabolic process;GO:00…	GO:0005575//cellular_component;GO:0005622//intracellular anatomical structure;GO:0005623//obsolete cell;GO:0005737//cytoplasm;GO:0005783//endoplasmic reticulum;GO:0005789//endoplasmic reticulum membrane;GO:0012505//endomembrane system;GO:0016020//membrane;GO:0031090//organelle membrane;GO:0031984//organelle subcompartment;GO:0042175//nuclear outer membrane-endoplasmic reticulum membrane network;G…	GO:0003674//molecular_function;GO:0003824//catalytic activity;GO:0004497//monooxygenase activity;GO:0009055//electron transfer activity;GO:0016491//oxidoreductase activity;GO:0016705//oxidoreductase activity, acting on paired donors, with incorporation or reduction of molecular oxygen;GO:0016713//oxidoreductase activity, acting on paired donors, with incorporation or reduction of molecular oxygen…	-
LOC120352288	54.4774	60.6856	48.2692	0.795397	-0.330252	0.296727	1	Nodiff	NC_052510.1	17053323	17069558	-	3298	LOC120352288	-	K15001	-	-	sp|Q9V3S0|CP4G1_DROME Cytochrome P450 4g1 OS=Drosophila melanogaster OX=7227 GN=Cyp4g1 PE=2 SV=1	XP_039288139.1 cytochrome P450 4c3-like isoform X3 [Nilaparvata lugens]	-	-	-	-
LOC111051489	944.451	1048.66	840.239	0.801248	-0.31968	0.010591	0.237132	Nodiff	NC_052513.1	28397372	28412497	-	1946	LOC111051489	GO:0003674;GO:0003824;GO:0007275;GO:0007444;GO:0008150;GO:0008152;GO:0009888;GO:0016491;GO:0032501;GO:0032502;GO:0035220;GO:0035295;GO:0048513;GO:0048731;GO:0048856;GO:0055114;GO:0060429	K07424	-	-	sp|Q9JMA7|CP341_MOUSE Cytochrome P450 3A41 OS=Mus musculus OX=10090 GN=Cyp3a41a PE=1 SV=2	XP_022193707.2 cytochrome P450 3A11 [Nilaparvata lugens]	GO:0007275//multicellular organism development;GO:0007444//imaginal disc development;GO:0008150//biological_process;GO:0008152//metabolic process;GO:0009888//tissue development;GO:0032501//multicellular organismal process;GO:0032502//developmental process;GO:0035220//wing disc development;GO:0035295//tube development;GO:0048513//animal organ development;GO:0048731//system development;GO:0048856//…	-	GO:0003674//molecular_function;GO:0003824//catalytic activity;GO:0016491//oxidoreductase activity;	ko05207(Chemical carcinogenesis - receptor activation);ko05204(Chemical carcinogenesis - DNA adducts);ko00830(Retinol metabolism);ko00591(Linoleic acid metabolism);ko00140(Steroid hormone biosynthesis)
LOC111047318	3.715	4.11658	3.31342	0.804897	-0.313124	0.8483	1	Nodiff	NC_052516.1	3470571	3555884	-	2185	LOC111047318	GO:0000003;GO:0000280;GO:0000910;GO:0001523;GO:0003006;GO:0003674;GO:0003824;GO:0004497;GO:0005575;GO:0005622;GO:0005623;GO:0005737;GO:0005783;GO:0005789;GO:0006082;GO:0006629;GO:0006631;GO:0006720;GO:0006721;GO:0006950;GO:0006952;GO:0006996;GO:0007049;GO:0007143;GO:0007275;GO:0007276;GO:0007281;GO:0007292;GO:0008150;GO:0008152;GO:0008202;GO:0008356;GO:0008610;GO:0009058;GO:0009605;GO:0009607;GO:…	K15001	-	-	sp|P29981|CP4C1_BLADI Cytochrome P450 4C1 OS=Blaberus discoidalis OX=6981 GN=CYP4C1 PE=2 SV=1	XP_039295528.1 LOW QUALITY PROTEIN: cytochrome P450 4C1 [Nilaparvata lugens]	GO:0000003//reproduction;GO:0000280//nuclear division;GO:0000910//cytokinesis;GO:0001523//retinoid metabolic process;GO:0003006//developmental process involved in reproduction;GO:0006082//organic acid metabolic process;GO:0006629//lipid metabolic process;GO:0006631//fatty acid metabolic process;GO:0006720//isoprenoid metabolic process;GO:0006721//terpenoid metabolic process;GO:0006950//response t…	GO:0005575//cellular_component;GO:0005622//intracellular anatomical structure;GO:0005623//obsolete cell;GO:0005737//cytoplasm;GO:0005783//endoplasmic reticulum;GO:0005789//endoplasmic reticulum membrane;GO:0012505//endomembrane system;GO:0016020//membrane;GO:0031984//organelle subcompartment;GO:0042175//nuclear outer membrane-endoplasmic reticulum membrane network;GO:0043226//organelle;GO:0043227…	GO:0003674//molecular_function;GO:0003824//catalytic activity;GO:0004497//monooxygenase activity;GO:0016491//oxidoreductase activity;	-
LOC120353652	23.3503	25.8592	20.8415	0.805959	-0.311222	0.543065	1	Nodiff	NC_052514.1	20117144	20124310	+	1840	LOC120353652	-	-	-	-	sp|O18635|C12A2_MUSDO Cytochrome P450 CYP12A2 OS=Musca domestica OX=7370 GN=CYP12A2 PE=2 SV=1	XP_039294149.1 cytochrome P450 302a1, mitochondrial-like [Nilaparvata lugens]	-	-	-	-
LOC111052084	18.633	20.5467	16.7193	0.813722	-0.297392	0.593911	1	Nodiff	NC_052506.1	68673914	68700080	-	3074	LOC111052084	GO:0000003;GO:0000280;GO:0000910;GO:0001523;GO:0003006;GO:0003674;GO:0003824;GO:0004497;GO:0005575;GO:0005622;GO:0005623;GO:0005737;GO:0005783;GO:0005789;GO:0006082;GO:0006629;GO:0006631;GO:0006720;GO:0006721;GO:0006950;GO:0006952;GO:0006996;GO:0007049;GO:0007143;GO:0007275;GO:0007276;GO:0007281;GO:0007292;GO:0008150;GO:0008152;GO:0008202;GO:0008356;GO:0008610;GO:0009058;GO:0009605;GO:0009607;GO:…	K07427	-	-	sp|P29981|CP4C1_BLADI Cytochrome P450 4C1 OS=Blaberus discoidalis OX=6981 GN=CYP4C1 PE=2 SV=1	XP_022194395.2 cytochrome P450 4C1 [Nilaparvata lugens]	GO:0000003//reproduction;GO:0000280//nuclear division;GO:0000910//cytokinesis;GO:0001523//retinoid metabolic process;GO:0003006//developmental process involved in reproduction;GO:0006082//organic acid metabolic process;GO:0006629//lipid metabolic process;GO:0006631//fatty acid metabolic process;GO:0006720//isoprenoid metabolic process;GO:0006721//terpenoid metabolic process;GO:0006950//response t…	GO:0005575//cellular_component;GO:0005622//intracellular anatomical structure;GO:0005623//obsolete cell;GO:0005737//cytoplasm;GO:0005783//endoplasmic reticulum;GO:0005789//endoplasmic reticulum membrane;GO:0012505//endomembrane system;GO:0016020//membrane;GO:0031984//organelle subcompartment;GO:0042175//nuclear outer membrane-endoplasmic reticulum membrane network;GO:0043226//organelle;GO:0043227…	GO:0003674//molecular_function;GO:0003824//catalytic activity;GO:0004497//monooxygenase activity;GO:0016491//oxidoreductase activity;	-
LOC111059592	5.64271	6.18723	5.09819	0.823985	-0.279309	0.778457	1	Nodiff	NC_052506.1	4623525	4654410	-	3270	LOC111059592	GO:0003008;GO:0007600;GO:0008150;GO:0019233;GO:0032501;GO:0050877	K15001	-	-	sp|Q9VYY4|C4G15_DROME Cytochrome P450 4g15 OS=Drosophila melanogaster OX=7227 GN=Cyp4g15 PE=2 SV=1	XP_039278578.1 cytochrome P450 4g15 isoform X1 [Nilaparvata lugens]	GO:0003008//system process;GO:0007600//sensory perception;GO:0008150//biological_process;GO:0019233//sensory perception of pain;GO:0032501//multicellular organismal process;GO:0050877//nervous system process;	-	-	-
LOC111051830	40.0107	43.8448	36.1766	0.825105	-0.27735	0.448609	1	Nodiff	NC_052510.1	868551	893460	+	3089	LOC111051830	-	K15001	-	-	sp|Q964T1|CP4CU_BLAGE Cytochrome P450 4c21 OS=Blattella germanica OX=6973 GN=CYP4C21 PE=2 SV=1	XP_039289339.1 cytochrome P450 4c21 isoform X1 [Nilaparvata lugens]	-	-	-	-
LOC111047271	26.2447	28.5728	23.9165	0.837039	-0.256633	0.469006	1	Nodiff	NC_052510.1	17720390	18157952	-	3085	LOC111047271	-	K15001	-	-	sp|P29981|CP4C1_BLADI Cytochrome P450 4C1 OS=Blaberus discoidalis OX=6981 GN=CYP4C1 PE=2 SV=1	XP_039288153.1 cytochrome P450 4C1-like isoform X1 [Nilaparvata lugens]	-	-	-	-
LOC111050293	384.338	418.362	350.314	0.837346	-0.256105	0.0905508	0.715514	Nodiff	NC_052513.1	32513443	32519695	+	2177	LOC111050293	GO:0002118;GO:0003674;GO:0003824;GO:0004497;GO:0005575;GO:0005622;GO:0005623;GO:0005737;GO:0005783;GO:0005789;GO:0006082;GO:0006091;GO:0006629;GO:0006631;GO:0006805;GO:0006950;GO:0006952;GO:0007610;GO:0008150;GO:0008152;GO:0009055;GO:0009266;GO:0009404;GO:0009410;GO:0009605;GO:0009607;GO:0009617;GO:0009628;GO:0009636;GO:0009987;GO:0010033;GO:0010243;GO:0012505;GO:0014070;GO:0014074;GO:0016020;GO:…	K14999	-	-	sp|Q964T2|CP9E2_BLAGE Cytochrome P450 9e2 OS=Blattella germanica OX=6973 GN=CYP9E2 PE=2 SV=1	XP_039293183.1 LOW QUALITY PROTEIN: cytochrome P450 9e2 [Nilaparvata lugens]	GO:0002118//aggressive behavior;GO:0006082//organic acid metabolic process;GO:0006091//generation of precursor metabolites and energy;GO:0006629//lipid metabolic process;GO:0006631//fatty acid metabolic process;GO:0006805//xenobiotic metabolic process;GO:0006950//response to stress;GO:0006952//defense response;GO:0007610//behavior;GO:0008150//biological_process;GO:0008152//metabolic process;GO:00…	GO:0005575//cellular_component;GO:0005622//intracellular anatomical structure;GO:0005623//obsolete cell;GO:0005737//cytoplasm;GO:0005783//endoplasmic reticulum;GO:0005789//endoplasmic reticulum membrane;GO:0012505//endomembrane system;GO:0016020//membrane;GO:0031090//organelle membrane;GO:0031984//organelle subcompartment;GO:0042175//nuclear outer membrane-endoplasmic reticulum membrane network;G…	GO:0003674//molecular_function;GO:0003824//catalytic activity;GO:0004497//monooxygenase activity;GO:0009055//electron transfer activity;GO:0016491//oxidoreductase activity;GO:0016705//oxidoreductase activity, acting on paired donors, with incorporation or reduction of molecular oxygen;GO:0016713//oxidoreductase activity, acting on paired donors, with incorporation or reduction of molecular oxygen…	-
LOC111051254	625.096	678.943	571.25	0.841381	-0.249169	0.124482	0.808429	Nodiff	NC_052513.1	44092257	44179939	-	2874	LOC111051254	GO:0000003;GO:0000166;GO:0001505;GO:0003006;GO:0003420;GO:0003674;GO:0003824;GO:0003958;GO:0004128;GO:0005488;GO:0005515;GO:0005575;GO:0005622;GO:0005623;GO:0005737;GO:0005739;GO:0005783;GO:0005789;GO:0006082;GO:0006091;GO:0006464;GO:0006473;GO:0006475;GO:0006575;GO:0006577;GO:0006629;GO:0006631;GO:0006723;GO:0006805;GO:0006807;GO:0007275;GO:0007276;GO:0007281;GO:0007292;GO:0007584;GO:0008150;GO:…	K00327	-	-	sp|Q07994|NCPR_MUSDO NADPH--cytochrome P450 reductase OS=Musca domestica OX=7370 PE=2 SV=1	XP_039292879.1 NADPH--cytochrome P450 reductase isoform X1 [Nilaparvata lugens]	GO:0000003//reproduction;GO:0001505//regulation of neurotransmitter levels;GO:0003006//developmental process involved in reproduction;GO:0003420//regulation of growth plate cartilage chondrocyte proliferation;GO:0006082//organic acid metabolic process;GO:0006091//generation of precursor metabolites and energy;GO:0006464//cellular protein modification process;GO:0006473//protein acetylation;GO:000…	GO:0005575//cellular_component;GO:0005622//intracellular anatomical structure;GO:0005623//obsolete cell;GO:0005737//cytoplasm;GO:0005739//mitochondrion;GO:0005783//endoplasmic reticulum;GO:0005789//endoplasmic reticulum membrane;GO:0012505//endomembrane system;GO:0016020//membrane;GO:0031984//organelle subcompartment;GO:0042175//nuclear outer membrane-endoplasmic reticulum membrane network;GO:004…	GO:0000166//nucleotide binding;GO:0003674//molecular_function;GO:0003824//catalytic activity;GO:0003958//NADPH-hemoprotein reductase activity;GO:0004128//cytochrome-b5 reductase activity, acting on NAD(P)H;GO:0005488//binding;GO:0005515//protein binding;GO:0008941//nitric oxide dioxygenase activity;GO:0009055//electron transfer activity;GO:0010181//FMN binding;GO:0016491//oxidoreductase activity;…	-
LOC111058770	78.3827	83.274	73.4914	0.882525	-0.18029	0.517481	1	Nodiff	NC_052513.1	37615384	37619552	+	1826	LOC111058770	GO:0001676;GO:0002933;GO:0003674;GO:0003824;GO:0004497;GO:0005488;GO:0005496;GO:0005506;GO:0005515;GO:0005575;GO:0005622;GO:0005623;GO:0005737;GO:0005783;GO:0005789;GO:0006066;GO:0006082;GO:0006629;GO:0006631;GO:0006633;GO:0006694;GO:0006706;GO:0006720;GO:0006721;GO:0006766;GO:0006775;GO:0006805;GO:0006807;GO:0008144;GO:0008150;GO:0008152;GO:0008202;GO:0008209;GO:0008289;GO:0008395;GO:0008610;GO:…	K14999	-	-	sp|Q9V4U7|C6A14_DROME Probable cytochrome P450 6a14 OS=Drosophila melanogaster OX=7227 GN=Cyp6a14 PE=3 SV=3	XP_039292734.1 probable cytochrome P450 6a14 [Nilaparvata lugens]	GO:0001676//long-chain fatty acid metabolic process;GO:0002933//lipid hydroxylation;GO:0006066//alcohol metabolic process;GO:0006082//organic acid metabolic process;GO:0006629//lipid metabolic process;GO:0006631//fatty acid metabolic process;GO:0006633//fatty acid biosynthetic process;GO:0006694//steroid biosynthetic process;GO:0006706//steroid catabolic process;GO:0006720//isoprenoid metabolic p…	GO:0005575//cellular_component;GO:0005622//intracellular anatomical structure;GO:0005623//obsolete cell;GO:0005737//cytoplasm;GO:0005783//endoplasmic reticulum;GO:0005789//endoplasmic reticulum membrane;GO:0012505//endomembrane system;GO:0016020//membrane;GO:0031090//organelle membrane;GO:0031984//organelle subcompartment;GO:0042175//nuclear outer membrane-endoplasmic reticulum membrane network;G…	GO:0003674//molecular_function;GO:0003824//catalytic activity;GO:0004497//monooxygenase activity;GO:0005488//binding;GO:0005496//steroid binding;GO:0005506//iron ion binding;GO:0005515//protein binding;GO:0008144//obsolete drug binding;GO:0008289//lipid binding;GO:0008395//steroid hydroxylase activity;GO:0016491//oxidoreductase activity;GO:0016705//oxidoreductase activity, acting on paired donors…	-
LOC111056179	37.7553	39.4253	36.0853	0.915282	-0.127712	0.787503	1	Nodiff	NC_052514.1	1164095	1179759	-	2215	LOC111056179	-	K15001	-	-	sp|Q9VYY4|C4G15_DROME Cytochrome P450 4g15 OS=Drosophila melanogaster OX=7227 GN=Cyp4g15 PE=2 SV=1	XP_039293320.1 cytochrome P450 4C1 [Nilaparvata lugens]	-	-	-	-
LOC111045038	1514.42	1581.1	1447.73	0.915646	-0.127138	0.28777	1	Nodiff	NC_052507.1	15775104	15781488	+	2055	LOC111045038	GO:0003674;GO:0003824;GO:0008150;GO:0008152;GO:0016491;GO:0055114	K14999	-	-	sp|Q964T2|CP9E2_BLAGE Cytochrome P450 9e2 OS=Blattella germanica OX=6973 GN=CYP9E2 PE=2 SV=1	XP_022186035.2 cytochrome P450 6B7 [Nilaparvata lugens]	GO:0008150//biological_process;GO:0008152//metabolic process;GO:0055114//obsolete oxidation-reduction process;	-	GO:0003674//molecular_function;GO:0003824//catalytic activity;GO:0016491//oxidoreductase activity;	-
LOC120356649	5.50405	5.71728	5.29083	0.925411	-0.111835	0.938856	1	Nodiff	NW_024093138.1	4781	12909	+	1129	LOC120356649	GO:0002009;GO:0002165;GO:0007275;GO:0007444;GO:0007488;GO:0007490;GO:0007552;GO:0007560;GO:0008150;GO:0009653;GO:0009791;GO:0009886;GO:0009887;GO:0009888;GO:0032501;GO:0032502;GO:0035239;GO:0035295;GO:0048513;GO:0048563;GO:0048569;GO:0048707;GO:0048729;GO:0048731;GO:0048856;GO:0060429;GO:0060562	-	-	-	sp|Q9V6D6|CP301_DROME Probable cytochrome P450 301a1, mitochondrial OS=Drosophila melanogaster OX=7227 GN=Cyp301a1 PE=2 SV=1	XP_039294681.1 LOW QUALITY PROTEIN: probable cytochrome P450 301a1, mitochondrial [Nilaparvata lugens]	GO:0002009//morphogenesis of an epithelium;GO:0002165//instar larval or pupal development;GO:0007275//multicellular organism development;GO:0007444//imaginal disc development;GO:0007488//histoblast morphogenesis;GO:0007490//tergite morphogenesis;GO:0007552//metamorphosis;GO:0007560//imaginal disc morphogenesis;GO:0008150//biological_process;GO:0009653//anatomical structure morphogenesis;GO:000979…	-	-	-
LOC111059900	0.67747	0.700865	0.654075	0.933239	-0.0996808	1	1	Nodiff	NC_052506.1	4546018	4564457	-	1676	LOC111059900	GO:0003008;GO:0007600;GO:0008150;GO:0019233;GO:0032501;GO:0050877	K15001	-	-	sp|Q9VYY4|C4G15_DROME Cytochrome P450 4g15 OS=Drosophila melanogaster OX=7227 GN=Cyp4g15 PE=2 SV=1	XP_039281237.1 LOW QUALITY PROTEIN: cytochrome P450 4g15 [Nilaparvata lugens]	GO:0003008//system process;GO:0007600//sensory perception;GO:0008150//biological_process;GO:0019233//sensory perception of pain;GO:0032501//multicellular organismal process;GO:0050877//nervous system process;	-	-	-
LOC111050676	46.3935	47.788	44.9989	0.941637	-0.0867575	0.826955	1	Nodiff	NC_052505.1	87303610	87337775	+	2792	LOC111050676	-	K15001	-	-	sp|P29981|CP4C1_BLADI Cytochrome P450 4C1 OS=Blaberus discoidalis OX=6981 GN=CYP4C1 PE=2 SV=1	XP_039277936.1 cytochrome P450 4C1 [Nilaparvata lugens]	-	-	-	-
LOC120352292	76.6999	78.8358	74.5639	0.945812	-0.0803746	0.882936	1	Nodiff	NC_052510.1	18158865	18169671	-	1862	LOC120352292	GO:0003008;GO:0007600;GO:0008150;GO:0019233;GO:0032501;GO:0050877	K15001	-	-	sp|P29981|CP4C1_BLADI Cytochrome P450 4C1 OS=Blaberus discoidalis OX=6981 GN=CYP4C1 PE=2 SV=1	XP_022188683.2 cytochrome P450 4C1 isoform X1 [Nilaparvata lugens]	GO:0003008//system process;GO:0007600//sensory perception;GO:0008150//biological_process;GO:0019233//sensory perception of pain;GO:0032501//multicellular organismal process;GO:0050877//nervous system process;	-	-	-
LOC111051815	536.108	550.482	521.733	0.947775	-0.0773838	0.573661	1	Nodiff	NC_052510.1	41012840	41037490	-	3246	LOC111051815	-	K15001	-	-	sp|P29981|CP4C1_BLADI Cytochrome P450 4C1 OS=Blaberus discoidalis OX=6981 GN=CYP4C1 PE=2 SV=1	XP_039288722.1 cytochrome P450 4C1 [Nilaparvata lugens]	-	-	-	-
LOC111064359	165.586	169.694	161.479	0.951587	-0.071593	0.660344	1	Nodiff	NC_052513.1	5812301	5827213	+	3186	LOC111064359	GO:0000902;GO:0000904;GO:0001700;GO:0002009;GO:0002165;GO:0003674;GO:0003824;GO:0004497;GO:0005575;GO:0005622;GO:0005623;GO:0005737;GO:0005739;GO:0006066;GO:0006629;GO:0006694;GO:0006697;GO:0006928;GO:0006935;GO:0007275;GO:0007391;GO:0007399;GO:0007409;GO:0007411;GO:0007417;GO:0007494;GO:0008045;GO:0008150;GO:0008152;GO:0008202;GO:0008205;GO:0008258;GO:0008395;GO:0008610;GO:0009058;GO:0009605;GO:…	K10722	-	-	sp|Q9VGH1|CP315_DROME Cytochrome P450 315a1, mitochondrial OS=Drosophila melanogaster OX=7227 GN=sad PE=2 SV=1	XP_022207767.2 cytochrome P450 315a1, mitochondrial [Nilaparvata lugens]	GO:0000902//cell morphogenesis;GO:0000904//cell morphogenesis involved in differentiation;GO:0001700//embryonic development via the syncytial blastoderm;GO:0002009//morphogenesis of an epithelium;GO:0002165//instar larval or pupal development;GO:0006066//alcohol metabolic process;GO:0006629//lipid metabolic process;GO:0006694//steroid biosynthetic process;GO:0006697//ecdysone biosynthetic process…	GO:0005575//cellular_component;GO:0005622//intracellular anatomical structure;GO:0005623//obsolete cell;GO:0005737//cytoplasm;GO:0005739//mitochondrion;GO:0043226//organelle;GO:0043227//membrane-bounded organelle;GO:0043229//intracellular organelle;GO:0043231//intracellular membrane-bounded organelle;GO:0044424//obsolete intracellular part;GO:0044444//obsolete cytoplasmic part;GO:0044464//obsolet…	GO:0003674//molecular_function;GO:0003824//catalytic activity;GO:0004497//monooxygenase activity;GO:0008395//steroid hydroxylase activity;GO:0016491//oxidoreductase activity;GO:0042768//ecdysteroid 2-hydroxylase activity;	ko00981(Insect hormone biosynthesis)
LOC111049773	28.1153	28.7623	27.4682	0.955006	-0.0664176	0.94564	1	Nodiff	NC_052515.1	895119	923588	-	2823	LOC111049773	-	K17960	-	-	sp|Q9V5L3|C49A1_DROME Probable cytochrome P450 49a1 OS=Drosophila melanogaster OX=7227 GN=Cyp49a1 PE=2 SV=3	XP_039294539.1 probable cytochrome P450 49a1 [Nilaparvata lugens]	-	-	-	-
LOC111045006	398.08	407.186	388.975	0.955276	-0.0660102	0.666835	1	Nodiff	NC_052505.1	25052343	25070938	+	3149	LOC111045006	GO:0003674;GO:0003824;GO:0007275;GO:0007444;GO:0007610;GO:0008150;GO:0008152;GO:0009266;GO:0009628;GO:0009888;GO:0016491;GO:0032501;GO:0032502;GO:0035220;GO:0035295;GO:0040040;GO:0048513;GO:0048731;GO:0048856;GO:0050896;GO:0055114;GO:0060429	K14999	-	-	sp|Q964T2|CP9E2_BLAGE Cytochrome P450 9e2 OS=Blattella germanica OX=6973 GN=CYP9E2 PE=2 SV=1	XP_039276813.1 cytochrome P450 6j1 [Nilaparvata lugens]	GO:0007275//multicellular organism development;GO:0007444//imaginal disc development;GO:0007610//behavior;GO:0008150//biological_process;GO:0008152//metabolic process;GO:0009266//response to temperature stimulus;GO:0009628//response to abiotic stimulus;GO:0009888//tissue development;GO:0032501//multicellular organismal process;GO:0032502//developmental process;GO:0035220//wing disc development;GO…	-	GO:0003674//molecular_function;GO:0003824//catalytic activity;GO:0016491//oxidoreductase activity;	-
LOC120349087	0.305064	0.305911	0.304217	0.994461	-0.00801346	1	1	Nodiff	NW_024093939.1	877	9369	-	464	LOC120349087	GO:0003008;GO:0007600;GO:0008150;GO:0019233;GO:0032501;GO:0050877	K15001	-	-	sp|Q9VYY4|C4G15_DROME Cytochrome P450 4g15 OS=Drosophila melanogaster OX=7227 GN=Cyp4g15 PE=2 SV=1	XP_039274976.1 LOW QUALITY PROTEIN: cytochrome P450 4g15-like, partial [Nilaparvata lugens]	GO:0003008//system process;GO:0007600//sensory perception;GO:0008150//biological_process;GO:0019233//sensory perception of pain;GO:0032501//multicellular organismal process;GO:0050877//nervous system process;	-	-	-
LOC111046329	253.781	253.044	254.519	1.00583	0.00838153	0.897177	1	Nodiff	NC_052509.1	64729979	64746282	-	2472	LOC111046329	-	K14999	-	-	sp|Q9V773|C6A20_DROME Probable cytochrome P450 6a20 OS=Drosophila melanogaster OX=7227 GN=Cyp6a20 PE=2 SV=2	XP_039287611.1 probable cytochrome P450 6a13 isoform X2 [Nilaparvata lugens]	-	-	-	-
LOC111053414	307.168	305.381	308.956	1.01171	0.0167898	0.936536	1	Nodiff	NC_052509.1	35058579	35120486	-	4354	LOC111053414	-	-	-	-	sp|Q9VW43|CP305_DROME Probable cytochrome P450 305a1 OS=Drosophila melanogaster OX=7227 GN=Cyp305a1 PE=2 SV=1	XP_039286626.1 probable cytochrome P450 305a1 isoform X4 [Nilaparvata lugens]	-	-	-	-
LOC111057329	40177.2	39903.9	40450.4	1.0137	0.0196248	0.933142	1	Nodiff	NC_052512.1	42141806	42168172	-	4621	LOC111057329	GO:0003674;GO:0003824;GO:0008150;GO:0008152;GO:0010033;GO:0010243;GO:0014070;GO:0016491;GO:0042221;GO:0042493;GO:0043279;GO:0050896;GO:0055114;GO:0097305;GO:0097327;GO:1901563;GO:1901698;GO:1901700	K14999	-	-	sp|Q9VCW1|CP6D4_DROME Probable cytochrome P450 6d4 OS=Drosophila melanogaster OX=7227 GN=Cyp6d4 PE=2 SV=1	XP_022200449.1 probable cytochrome P450 6d4 isoform X1 [Nilaparvata lugens]	GO:0008150//biological_process;GO:0008152//metabolic process;GO:0010033//response to organic substance;GO:0010243//response to organonitrogen compound;GO:0014070//response to organic cyclic compound;GO:0042221//response to chemical;GO:0043279//response to alkaloid;GO:0050896//response to stimulus;GO:0055114//obsolete oxidation-reduction process;GO:0097305//response to alcohol;GO:0097327//response…	-	GO:0003674//molecular_function;GO:0003824//catalytic activity;GO:0016491//oxidoreductase activity;	-
LOC111044811	17.272	16.9171	17.6269	1.04196	0.0592972	0.922239	1	Nodiff	NC_052511.1	17258183	17313551	+	1827	LOC111044811	GO:0000003;GO:0005575;GO:0005622;GO:0005623;GO:0005737;GO:0005783;GO:0007618;GO:0008150;GO:0012505;GO:0019953;GO:0022414;GO:0043226;GO:0043227;GO:0043229;GO:0043231;GO:0044424;GO:0044444;GO:0044464;GO:0044703;GO:0051704	K15001	-	-	sp|Q9VA27|CP4C3_DROME Cytochrome P450 4c3 OS=Drosophila melanogaster OX=7227 GN=Cyp4c3 PE=2 SV=1	XP_022185728.2 LOW QUALITY PROTEIN: cytochrome P450 4c3 [Nilaparvata lugens]	GO:0000003//reproduction;GO:0007618//mating;GO:0008150//biological_process;GO:0019953//sexual reproduction;GO:0022414//reproductive process;GO:0044703//multi-organism reproductive process;GO:0051704//obsolete multi-organism process;	GO:0005575//cellular_component;GO:0005622//intracellular anatomical structure;GO:0005623//obsolete cell;GO:0005737//cytoplasm;GO:0005783//endoplasmic reticulum;GO:0012505//endomembrane system;GO:0043226//organelle;GO:0043227//membrane-bounded organelle;GO:0043229//intracellular organelle;GO:0043231//intracellular membrane-bounded organelle;GO:0044424//obsolete intracellular part;GO:0044444//obsol…	-	-
LOC111052846	205.101	198.73	211.472	1.06412	0.0896566	0.589867	1	Nodiff	NC_052509.1	343196	365045	-	2237	LOC111052846	-	K17960	-	-	sp|Q9V5L3|C49A1_DROME Probable cytochrome P450 49a1 OS=Drosophila melanogaster OX=7227 GN=Cyp49a1 PE=2 SV=3	XP_039285811.1 probable cytochrome P450 49a1 isoform X1 [Nilaparvata lugens]	-	-	-	-
LOC111059646	49.5997	47.6116	51.5877	1.08351	0.115713	0.758162	1	Nodiff	NC_052506.1	35956796	35966034	+	1092	LOC111059646	-	K14999	-	-	sp|Q9V4U9|C6A13_DROME Probable cytochrome P450 6a13 OS=Drosophila melanogaster OX=7227 GN=Cyp6a13 PE=2 SV=1	XP_039278713.1 probable cytochrome P450 6a13 [Nilaparvata lugens]	-	-	-	-
LOC111044653	24.1485	23.161	25.136	1.08527	0.118058	0.857197	1	Nodiff	NC_052513.1	27802467	27815159	-	2030	LOC111044653	GO:0002118;GO:0003674;GO:0003824;GO:0004497;GO:0005575;GO:0005622;GO:0005623;GO:0005737;GO:0005783;GO:0005789;GO:0006082;GO:0006091;GO:0006629;GO:0006631;GO:0006805;GO:0006950;GO:0006952;GO:0007610;GO:0008150;GO:0008152;GO:0009055;GO:0009266;GO:0009404;GO:0009410;GO:0009605;GO:0009607;GO:0009617;GO:0009628;GO:0009636;GO:0009987;GO:0010033;GO:0010243;GO:0012505;GO:0014070;GO:0014074;GO:0016020;GO:…	K14999	-	-	sp|Q04552|CP6B1_PAPPO Cytochrome P450 6B1 OS=Papilio polyxenes OX=7146 GN=CYP6B1 PE=1 SV=1	XP_022185548.2 cytochrome P450 6B1 [Nilaparvata lugens]	GO:0002118//aggressive behavior;GO:0006082//organic acid metabolic process;GO:0006091//generation of precursor metabolites and energy;GO:0006629//lipid metabolic process;GO:0006631//fatty acid metabolic process;GO:0006805//xenobiotic metabolic process;GO:0006950//response to stress;GO:0006952//defense response;GO:0007610//behavior;GO:0008150//biological_process;GO:0008152//metabolic process;GO:00…	GO:0005575//cellular_component;GO:0005622//intracellular anatomical structure;GO:0005623//obsolete cell;GO:0005737//cytoplasm;GO:0005783//endoplasmic reticulum;GO:0005789//endoplasmic reticulum membrane;GO:0012505//endomembrane system;GO:0016020//membrane;GO:0031090//organelle membrane;GO:0031984//organelle subcompartment;GO:0042175//nuclear outer membrane-endoplasmic reticulum membrane network;G…	GO:0003674//molecular_function;GO:0003824//catalytic activity;GO:0004497//monooxygenase activity;GO:0009055//electron transfer activity;GO:0016491//oxidoreductase activity;GO:0016705//oxidoreductase activity, acting on paired donors, with incorporation or reduction of molecular oxygen;GO:0016713//oxidoreductase activity, acting on paired donors, with incorporation or reduction of molecular oxygen…	-
LOC111048315	575.5	547.839	603.162	1.10099	0.138795	0.311783	1	Nodiff	NC_052518.1	1830691	1859304	-	1536	LOC111048315	GO:0003674;GO:0003824;GO:0008150;GO:0008152;GO:0016491;GO:0055114	K14999	-	-	sp|Q964R1|CP6J1_BLAGE Cytochrome P450 6j1 OS=Blattella germanica OX=6973 GN=CYP6J1 PE=2 SV=1	XP_039298162.1 LOW QUALITY PROTEIN: probable cytochrome P450 6a13 [Nilaparvata lugens]	GO:0008150//biological_process;GO:0008152//metabolic process;GO:0055114//obsolete oxidation-reduction process;	-	GO:0003674//molecular_function;GO:0003824//catalytic activity;GO:0016491//oxidoreductase activity;	-
LOC111062417	6.12005	5.75264	6.48747	1.12774	0.173433	0.923972	1	Nodiff	NC_052516.1	29906474	29946034	+	2889	LOC111062417	-	K15001	-	-	sp|P29981|CP4C1_BLADI Cytochrome P450 4C1 OS=Blaberus discoidalis OX=6981 GN=CYP4C1 PE=2 SV=1	XP_039296214.1 cytochrome P450 4C1 [Nilaparvata lugens]	-	-	-	-
LOC111055719	63.3443	58.6883	68.0002	1.15867	0.212466	0.64316	1	Nodiff	NC_052505.1	36652231	36680323	-	2162	LOC111055719	GO:0000003;GO:0000280;GO:0000910;GO:0001523;GO:0003006;GO:0003674;GO:0003824;GO:0004497;GO:0005575;GO:0005622;GO:0005623;GO:0005737;GO:0005783;GO:0005789;GO:0006082;GO:0006629;GO:0006631;GO:0006720;GO:0006721;GO:0006950;GO:0006952;GO:0006996;GO:0007049;GO:0007143;GO:0007275;GO:0007276;GO:0007281;GO:0007292;GO:0008150;GO:0008152;GO:0008202;GO:0008356;GO:0008610;GO:0009058;GO:0009605;GO:0009607;GO:…	K15001	-	-	sp|Q9VA27|CP4C3_DROME Cytochrome P450 4c3 OS=Drosophila melanogaster OX=7227 GN=Cyp4c3 PE=2 SV=1	XP_039277042.1 cytochrome P450 4c3 [Nilaparvata lugens]	GO:0000003//reproduction;GO:0000280//nuclear division;GO:0000910//cytokinesis;GO:0001523//retinoid metabolic process;GO:0003006//developmental process involved in reproduction;GO:0006082//organic acid metabolic process;GO:0006629//lipid metabolic process;GO:0006631//fatty acid metabolic process;GO:0006720//isoprenoid metabolic process;GO:0006721//terpenoid metabolic process;GO:0006950//response t…	GO:0005575//cellular_component;GO:0005622//intracellular anatomical structure;GO:0005623//obsolete cell;GO:0005737//cytoplasm;GO:0005783//endoplasmic reticulum;GO:0005789//endoplasmic reticulum membrane;GO:0012505//endomembrane system;GO:0016020//membrane;GO:0031984//organelle subcompartment;GO:0042175//nuclear outer membrane-endoplasmic reticulum membrane network;GO:0043226//organelle;GO:0043227…	GO:0003674//molecular_function;GO:0003824//catalytic activity;GO:0004497//monooxygenase activity;GO:0016491//oxidoreductase activity;	-
LOC111056287	79.5065	73.239	85.7741	1.17115	0.22793	0.315598	1	Nodiff	NC_052507.1	6941361	6973755	+	2593	LOC111056287	GO:0000003;GO:0001700;GO:0002009;GO:0002165;GO:0003006;GO:0003674;GO:0003824;GO:0005488;GO:0005575;GO:0005622;GO:0005623;GO:0005737;GO:0005783;GO:0006066;GO:0006629;GO:0006694;GO:0006697;GO:0007275;GO:0007276;GO:0007281;GO:0007292;GO:0007391;GO:0007399;GO:0007417;GO:0007494;GO:0007591;GO:0008150;GO:0008152;GO:0008202;GO:0008205;GO:0008258;GO:0008610;GO:0009058;GO:0009653;GO:0009790;GO:0009791;GO:…	K14939	-	-	sp|Q9VRM7|CP307_DROME Cytochrome P450 307a1 OS=Drosophila melanogaster OX=7227 GN=spo PE=1 SV=3	XP_022199324.2 cytochrome P450 307a1 [Nilaparvata lugens]	GO:0000003//reproduction;GO:0001700//embryonic development via the syncytial blastoderm;GO:0002009//morphogenesis of an epithelium;GO:0002165//instar larval or pupal development;GO:0003006//developmental process involved in reproduction;GO:0006066//alcohol metabolic process;GO:0006629//lipid metabolic process;GO:0006694//steroid biosynthetic process;GO:0006697//ecdysone biosynthetic process;GO:00…	GO:0005575//cellular_component;GO:0005622//intracellular anatomical structure;GO:0005623//obsolete cell;GO:0005737//cytoplasm;GO:0005783//endoplasmic reticulum;GO:0012505//endomembrane system;GO:0043226//organelle;GO:0043227//membrane-bounded organelle;GO:0043229//intracellular organelle;GO:0043231//intracellular membrane-bounded organelle;GO:0044424//obsolete intracellular part;GO:0044444//obsol…	GO:0003674//molecular_function;GO:0003824//catalytic activity;GO:0005488//binding;GO:0016491//oxidoreductase activity;GO:0020037//heme binding;GO:0046906//tetrapyrrole binding;GO:0048037//obsolete cofactor binding;GO:0097159//organic cyclic compound binding;GO:1901363//heterocyclic compound binding;	ko00981(Insect hormone biosynthesis)
LOC111045399	2.78752	2.4264	3.14864	1.29766	0.375911	0.81514	1	Nodiff	NC_052511.1	41140308	41178455	+	2624	LOC111045399	-	K15001	-	-	sp|P29981|CP4C1_BLADI Cytochrome P450 4C1 OS=Blaberus discoidalis OX=6981 GN=CYP4C1 PE=2 SV=1	XP_039290708.1 cytochrome P450 4C1 isoform X1 [Nilaparvata lugens]	-	-	-	-
LOC111060963	1693.75	1470.82	1916.68	1.30314	0.381996	0.000974545	0.0452711	Nodiff	NC_052514.1	8125465	8146703	+	2207	LOC111060963	GO:0001700;GO:0002009;GO:0002165;GO:0003674;GO:0003824;GO:0004497;GO:0005575;GO:0005622;GO:0005623;GO:0005737;GO:0005739;GO:0006066;GO:0006091;GO:0006629;GO:0006694;GO:0006697;GO:0007275;GO:0007391;GO:0007399;GO:0007417;GO:0007494;GO:0008150;GO:0008152;GO:0008202;GO:0008205;GO:0008258;GO:0008362;GO:0008395;GO:0008610;GO:0009055;GO:0009058;GO:0009653;GO:0009790;GO:0009791;GO:0009792;GO:0009888;GO:…	K10721	-	-	sp|Q9NGX9|CP302_DROME Cytochrome P450 302a1, mitochondrial OS=Drosophila melanogaster OX=7227 GN=dib PE=2 SV=2	XP_039293475.1 cytochrome P450 302a1, mitochondrial [Nilaparvata lugens]	GO:0001700//embryonic development via the syncytial blastoderm;GO:0002009//morphogenesis of an epithelium;GO:0002165//instar larval or pupal development;GO:0006066//alcohol metabolic process;GO:0006091//generation of precursor metabolites and energy;GO:0006629//lipid metabolic process;GO:0006694//steroid biosynthetic process;GO:0006697//ecdysone biosynthetic process;GO:0007275//multicellular orga…	GO:0005575//cellular_component;GO:0005622//intracellular anatomical structure;GO:0005623//obsolete cell;GO:0005737//cytoplasm;GO:0005739//mitochondrion;GO:0043226//organelle;GO:0043227//membrane-bounded organelle;GO:0043229//intracellular organelle;GO:0043231//intracellular membrane-bounded organelle;GO:0044424//obsolete intracellular part;GO:0044444//obsolete cytoplasmic part;GO:0044464//obsolet…	GO:0003674//molecular_function;GO:0003824//catalytic activity;GO:0004497//monooxygenase activity;GO:0008395//steroid hydroxylase activity;GO:0009055//electron transfer activity;GO:0016491//oxidoreductase activity;GO:0042767//ecdysteroid 22-hydroxylase activity;	ko00981(Insect hormone biosynthesis)
LOC120351863	78.2607	66.8456	89.6757	1.34154	0.423885	0.0833989	0.686071	Nodiff	NC_052509.1	26647859	26649453	+	752	LOC120351863	-	-	-	-	sp|Q9VW43|CP305_DROME Probable cytochrome P450 305a1 OS=Drosophila melanogaster OX=7227 GN=Cyp305a1 PE=2 SV=1	XP_039286497.1 probable cytochrome P450 305a1 [Nilaparvata lugens]	-	-	-	-
LOC111052017	64.4257	54.351	74.5004	1.37073	0.454941	0.091368	0.718265	Nodiff	NC_052513.1	31608824	31623448	-	2705	LOC111052017	GO:0000003;GO:0001667;GO:0001700;GO:0002064;GO:0002065;GO:0002066;GO:0002165;GO:0003006;GO:0003674;GO:0003824;GO:0004497;GO:0005575;GO:0005622;GO:0005623;GO:0005737;GO:0005783;GO:0006066;GO:0006629;GO:0006694;GO:0006697;GO:0006928;GO:0007275;GO:0007276;GO:0007281;GO:0007292;GO:0007297;GO:0007298;GO:0008150;GO:0008152;GO:0008202;GO:0008205;GO:0008395;GO:0008610;GO:0009058;GO:0009790;GO:0009791;GO:…	K10720	-	-	sp|Q9VWR5|CP306_DROME Cytochrome P450 306a1 OS=Drosophila melanogaster OX=7227 GN=phm PE=1 SV=1	XP_039293148.1 cytochrome P450 306a1 [Nilaparvata lugens]	GO:0000003//reproduction;GO:0001667//ameboidal-type cell migration;GO:0001700//embryonic development via the syncytial blastoderm;GO:0002064//epithelial cell development;GO:0002065//columnar/cuboidal epithelial cell differentiation;GO:0002066//columnar/cuboidal epithelial cell development;GO:0002165//instar larval or pupal development;GO:0003006//developmental process involved in reproduction;GO:…	GO:0005575//cellular_component;GO:0005622//intracellular anatomical structure;GO:0005623//obsolete cell;GO:0005737//cytoplasm;GO:0005783//endoplasmic reticulum;GO:0012505//endomembrane system;GO:0043226//organelle;GO:0043227//membrane-bounded organelle;GO:0043229//intracellular organelle;GO:0043231//intracellular membrane-bounded organelle;GO:0044424//obsolete intracellular part;GO:0044444//obsol…	GO:0003674//molecular_function;GO:0003824//catalytic activity;GO:0004497//monooxygenase activity;GO:0008395//steroid hydroxylase activity;GO:0016491//oxidoreductase activity;GO:0035302//ecdysteroid 25-hydroxylase activity;	ko00981(Insect hormone biosynthesis)
LOC120356488	124.222	103.635	144.81	1.39731	0.482657	0.0185435	0.327354	Nodiff	NW_024092637.1	1794	9455	+	538	LOC120356488	-	K15001	-	-	sp|Q9VA27|CP4C3_DROME Cytochrome P450 4c3 OS=Drosophila melanogaster OX=7227 GN=Cyp4c3 PE=2 SV=1	XP_039301359.1 cytochrome P450 4c3-like, partial [Nilaparvata lugens]	-	-	-	-
LOC120353179	1.94378	1.6186	2.26896	1.4018	0.487286	0.902299	1	Nodiff	NC_052512.1	45980612	46001676	-	952	LOC120353179	GO:0002118;GO:0003674;GO:0003824;GO:0004497;GO:0005575;GO:0005622;GO:0005623;GO:0005737;GO:0005783;GO:0005789;GO:0006082;GO:0006091;GO:0006629;GO:0006631;GO:0006805;GO:0006950;GO:0006952;GO:0007610;GO:0008150;GO:0008152;GO:0009055;GO:0009266;GO:0009404;GO:0009410;GO:0009605;GO:0009607;GO:0009617;GO:0009628;GO:0009636;GO:0009987;GO:0010033;GO:0010243;GO:0012505;GO:0014070;GO:0014074;GO:0016020;GO:…	K14999	-	-	sp|Q9VCW1|CP6D4_DROME Probable cytochrome P450 6d4 OS=Drosophila melanogaster OX=7227 GN=Cyp6d4 PE=2 SV=1	XP_039291923.1 LOW QUALITY PROTEIN: probable cytochrome P450 6d4 [Nilaparvata lugens]	GO:0002118//aggressive behavior;GO:0006082//organic acid metabolic process;GO:0006091//generation of precursor metabolites and energy;GO:0006629//lipid metabolic process;GO:0006631//fatty acid metabolic process;GO:0006805//xenobiotic metabolic process;GO:0006950//response to stress;GO:0006952//defense response;GO:0007610//behavior;GO:0008150//biological_process;GO:0008152//metabolic process;GO:00…	GO:0005575//cellular_component;GO:0005622//intracellular anatomical structure;GO:0005623//obsolete cell;GO:0005737//cytoplasm;GO:0005783//endoplasmic reticulum;GO:0005789//endoplasmic reticulum membrane;GO:0012505//endomembrane system;GO:0016020//membrane;GO:0031090//organelle membrane;GO:0031984//organelle subcompartment;GO:0042175//nuclear outer membrane-endoplasmic reticulum membrane network;G…	GO:0003674//molecular_function;GO:0003824//catalytic activity;GO:0004497//monooxygenase activity;GO:0009055//electron transfer activity;GO:0016491//oxidoreductase activity;GO:0016705//oxidoreductase activity, acting on paired donors, with incorporation or reduction of molecular oxygen;GO:0016713//oxidoreductase activity, acting on paired donors, with incorporation or reduction of molecular oxygen…	-
LOC120350179	5.7316	4.39012	7.07308	1.61114	0.688078	0.561622	1	Nodiff	NC_052506.1	4575898	4576748	-	851	LOC120350179	GO:0003008;GO:0007600;GO:0008150;GO:0019233;GO:0032501;GO:0050877	K15001	-	-	sp|Q9VYY4|C4G15_DROME Cytochrome P450 4g15 OS=Drosophila melanogaster OX=7227 GN=Cyp4g15 PE=2 SV=1	XP_039278582.1 cytochrome P450 4g15-like [Nilaparvata lugens]	GO:0003008//system process;GO:0007600//sensory perception;GO:0008150//biological_process;GO:0019233//sensory perception of pain;GO:0032501//multicellular organismal process;GO:0050877//nervous system process;	-	-	-
LOC111045367	727.061	543.474	910.647	1.6756	0.744681	1.31427e-08	4.73767e-06	Nodiff	NC_052504.1	1083078	1116171	+	5105	LOC111045367	-	K07427	-	-	sp|P29981|CP4C1_BLADI Cytochrome P450 4C1 OS=Blaberus discoidalis OX=6981 GN=CYP4C1 PE=2 SV=1	XP_039283176.1 cytochrome P450 4C1 [Nilaparvata lugens]	-	-	-	-
LOC111051248	2.81111	1.79668	3.82553	2.12922	1.09032	0.40519	1	Nodiff	NC_052504.1	17210503	17216277	-	3027	LOC111051248	-	K14939	-	-	sp|Q9VRM7|CP307_DROME Cytochrome P450 307a1 OS=Drosophila melanogaster OX=7227 GN=spo PE=1 SV=3	XP_022193404.2 cytochrome P450 307a1 [Nilaparvata lugens]	-	-	-	ko00981(Insect hormone biosynthesis)
LOC111050897	3.13636	1.97819	4.29453	2.17094	1.11832	0.436057	1	Nodiff	NC_052504.1	84997212	85003976	+	1888	LOC111050897	-	K15001	-	-	sp|Q9DBW0|CP4V2_MOUSE Cytochrome P450 4V2 OS=Mus musculus OX=10090 GN=Cyp4v2 PE=1 SV=1	XP_039275212.1 cytochrome P450 4V2 isoform X1 [Nilaparvata lugens]	-	-	-	-
LOC120356284	0.972655	0.611822	1.33349	2.17953	1.12402	0.842872	1	Nodiff	NW_024092140.1	151	9219	+	675	LOC120356284	-	K17960	-	-	sp|Q9V5L3|C49A1_DROME Probable cytochrome P450 49a1 OS=Drosophila melanogaster OX=7227 GN=Cyp49a1 PE=2 SV=3	XP_039301134.1 LOW QUALITY PROTEIN: probable cytochrome P450 49a1 [Nilaparvata lugens]	-	-	-	-
LOC120352290	0.827193	1.65439	0	0	#NAME?	0.24454	1	Nodiff	NC_052510.1	18094879	18107585	-	1177	LOC120352290	GO:0003008;GO:0007600;GO:0008150;GO:0019233;GO:0032501;GO:0050877	K15001	-	-	sp|Q9V3S0|CP4G1_DROME Cytochrome P450 4g1 OS=Drosophila melanogaster OX=7227 GN=Cyp4g1 PE=2 SV=1	XP_039288159.1 LOW QUALITY PROTEIN: cytochrome P450 4g1-like [Nilaparvata lugens]	GO:0003008//system process;GO:0007600//sensory perception;GO:0008150//biological_process;GO:0019233//sensory perception of pain;GO:0032501//multicellular organismal process;GO:0050877//nervous system process;	-	-	-
